# Supplementary material for: Soil, Leaf and Root Ecological Stoichiometry of Caragana korshinskii on the Loess Plateau of China in Relation to Plantation Age
Source: PLoS One. 2017 Jan 11;12(1):e0168890. doi: 10.1371/journal.pone.0168890 (PMC5226717; doi:10.1371/journal.pone.0168890)
Supplement: S1 File — (XLSX) [file pone.0168890.s001.xlsx]

## Sheet: Sheet1
	Plantation age	C	N	P	C:N	C:P	N:P
Soil 0-20cm	10a	10.42	1.15	0.48	9.07	21.72	2.4
	10a	10.89	1.19	0.48	9.18	22.69	2.47
	10a	11.05	1.21	0.49	9.11	22.56	2.48
	20a	12.5	1.38	0.49	9.06	25.51	2.82
	20a	12.56	1.39	0.5	9.04	25.12	2.78
	20a	12.91	1.42	0.52	9.12	24.84	2.72
	30a	14.05	1.6	0.51	8.8	27.55	3.13
	30a	13.92	1.56	0.51	8.95	27.3	3.05
	30a	13.58	1.56	0.48	8.73	28.29	3.24
	NG	17.84	1.84	0.57	9.71	31.44	3.24
	NG	17.86	1.86	0.6	9.63	30.01	3.12
	NG	17.87	1.85	0.61	9.64	29.14	3.02
Soil 20-40cm	10a	7.97	0.93	0.47	8.58	16.96	1.98
	10a	8.15	0.95	0.46	8.59	17.72	2.06
	10a	8.27	0.96	0.46	8.62	17.98	2.09
	20a	8.33	0.97	0.47	8.57	17.71	2.07
	20a	8.52	0.99	0.48	8.6	17.75	2.07
	20a	8.64	1.01	0.48	8.54	18	2.11
	30a	9.11	1.07	0.48	8.51	18.98	2.23
	30a	9	1.05	0.48	8.56	18.75	2.19
	30a	8.79	1.04	0.47	8.45	18.7	2.21
	NG	12.1	1.36	0.47	8.87	25.7	2.9
	NG	12.15	1.41	0.51	8.65	23.98	2.77
	NG	12.17	1.41	0.53	8.64	23.09	2.67
Leaf	10a	467.06	38.39	1.57	12.17	297.49	24.45
	10a	464.97	39.63	1.65	11.73	281.8	24.02
	10a	465.53	38.59	1.58	12.06	294.64	24.42
	20a	467.01	40.78	1.77	11.45	263.85	23.04
	20a	470.9	41.66	1.86	11.3	253.17	22.4
	20a	472.76	41.33	1.83	11.44	258.34	22.58
	30a	478.87	42.04	1.89	11.39	253.37	22.24
	30a	472.57	42.59	1.96	11.09	241.11	21.73
	30a	474.14	42.39	1.92	11.19	246.95	22.08
ROOT	10a	456.59	20.23	0.64	22.57	713.42	31.61
	10a	452.6	21.53	0.69	21.02	655.94	31.2
	10a	448.31	21.68	0.73	20.68	614.12	29.7
	20a	457.19	24.09	0.9	18.98	507.99	26.77
	20a	461.51	23.55	0.87	19.6	530.47	27.07
	20a	463.76	23.13	0.84	20.05	552.1	27.54
	30a	468.97	26.58	1.04	17.64	450.93	25.56
	30a	465.35	27.47	1.11	16.94	419.23	24.75
	30a	464.67	26.97	1.07	17.23	434.27	25.21
